# Supplementary material for: Orientation Transfer in Vernier and Stereoacuity Training
Source: PLoS One. 2015 Dec 23;10(12):e0145770. doi: 10.1371/journal.pone.0145770 (PMC4689363; doi:10.1371/journal.pone.0145770)
Supplement: S1 Data — Individual performance. Estimated 75% thresholds for vernier and stereo discriminations in the pre- and post-tests and on the first and last trial of training on the respective task (Training Group). (XLSX) [file pone.0145770.s002.xlsx]

## Sheet: Sheet1
Subject	Training Group	pre	pre	pre	pre	Training	Training	post	post	post	post
		stereo	stereo	vernier	vernier	Trial 1	Trial 7500	stereo	stereo	vernier	vernier
		horizontal	vertical	horizontal	vertical			horizontal	vertical	horizontal	vertical
1	vernier/vertical	13.533	21.534	21.267	36.517	29.589	23.812	14.39	21.957	21.06	19.572
2	stereo/vertical	45.641	58.656	28.371	32.392	106.1	20.7	21.486	22.403	16.117	18.609
3	vernier/horizontal	58.648	78.324	20.541	40.803	12.821	9.5129	51.265	196.31	9.1398	36.074
5	stereo/horizontal	66.38	12.524	22.021	18.877	78.278	28.2	29.711	8.8237	16.627	17.302
6	vernier/vertical	11.179	13.765	9.2266	19.695	14.728	24.912	5.8171	11.132	11.819	12.582
7	stereo/vertical	28.698	20.962	8.0654	18.242	34.499	17.254	11.334	12.857	11.938	17.974
12	stereo/vertical	51.845	20.514	14.496	26.265	23.652	27.02	13.589	13.64	25.783	36.074
13	vernier/horizontal	29.427	29.909	16.889	27.316	15.774	13.62	23.079	10.721	15.155	23.995
14	stereo/horizontal	21.231	23.735	29.277	28.237	22.211	14.819	7.7896	13.634	14.501	15.592
15	stereo/vertical	65.44	18.23	13.286	17.759	29.494	26.47	28.329	19.928	11.652	20.566
16	vernier/vertical	66.321	36.629	16.574	31.34	23.029	15.675	13.974	29.029	18.232	14.217
17	stereo/horizontal	47.638	15.134	16.63	17.607	31.469	26.826	18.529	18.804	16.787	18.324
18	vernier/horizontal	91.024	19.265	27.96	32.883	16.617	14.162	8.7694	10.909	13.306	41.544
19	stereo/vertical	35.254	15.184	13.506	30.601	16.513	10.752	10.611	13.135	15.757	61.301
20	vernier/vertical	19.021	16.877	7.8238	8.9827	11.177	8.909	24.511	22.162	14.153	28.872
26	stereo/vertical	29.36	51.913	14.019	14.739	26.593	11.841	10.068	13.585	14.028	18.794
